# Supplementary material for: Pseudoalteromone A, a Ubiquinone Derivative from Marine Pseudoalteromonas spp., Suppresses Melanogenesis
Source: Mar Drugs. 2021 Oct 28;19(11):612. doi: 10.3390/md19110612 (PMC8618130; doi:10.3390/md19110612)
Supplement: Supplementary file 1 [file marinedrugs-19-00612-s001.zip]

Archive with 1 entries (1 files):
- marinedrugs-1406387-supplementary.pdf
